# Supplementary material for: A dynamic model of lignin biosynthesis in Brachypodium distachyon
Source: Biotechnol Biofuels. 2018 Sep 19;11:253. doi: 10.1186/s13068-018-1241-6 (PMC6145374; doi:10.1186/s13068-018-1241-6)
Supplement: Supplementary file 2 — Additional file 2. Additional table. [file 13068_2018_1241_MOESM2_ESM.xlsx]

## Sheet: Sheet1
	S(umol/g)	G(umol/g)	H(umol/g)	total (umol/g)	S/G	H/T			S	G	H	total (umol/g)	S/G	H/T
TALi-27	76.7803	94.4062	19.073	190.259	0.813298	0.100248		TALi-27	84.3917	106.077	20.1658	210.635	0.797255	0.0959339
	90.5027	117.873	21.6768	230.052	0.767798	0.0942253		C	186.383	181.34	24.0314	391.754	1.02711	0.0615558
	85.8921	105.952	19.7476	211.592	0.810668	0.0933287
C	182.094	183.747	24.9982	390.839	0.991001	0.0639604
	166.832	161.783	22.2203	350.836	1.03121	0.0633353
	210.223	198.489	24.8757	433.588	1.05911	0.0573717		standard deviation/ error
									S(umol/g)	G(umol/g)	H(umol/g)	total (umol/g)	S/G	H/T
								TALi-27	6.98316	11.7339	1.3513	19.9137	0.0255439	0.00376257
								error	2.32772	3.91131	0.450433	6.63792	0.00851463	0.00125419
								C	22.011	18.471	1.56967	41.3835	0.0342405	0.00363697
								error	7.33699	6.15699	0.523222	13.7945	0.0114135	0.00121232
									S	G	H	total (umol/g)
								TALi-27	45.2787	58.4963	83.9145	53.767
								C	100	100	100	100
